# Supplementary material for: Edoxaban Safety and Effectiveness in Real-Life Patients with Heart Failure and Atrial Fibrillation: EMAYIC Study
Source: J Clin Med. 2025 Oct 15;14(20):7272. doi: 10.3390/jcm14207272 (PMC12565050; doi:10.3390/jcm14207272)
Supplement: Supplementary file 1 [file jcm-14-07272-s001.zip]

Archive with 1 entries (1 files):
- jcm-3830726-supplementary.pdf
